# Supplementary material for: Influence of geographical environment on retinol-binding protein reference values in Chinese men
Source: PLoS One. 2024 Jan 24;19(1):e0297204. doi: 10.1371/journal.pone.0297204 (PMC10807756; doi:10.1371/journal.pone.0297204)
Supplement: S1 Data set — (XLS) [file pone.0297204.s001.xls]

## Sheet: Sheet1
地区	血清视黄醇结合蛋白（RBP）(mg/L、ug/ml)	X	Y	海拔	年日照时数	年平均气温	年平均相对湿度	年降水量	气温年较差	年平均风速	表土砂砾百分率	表土粉粒百分率	表土黏粒百分率	表土质地分类	表土参考容量	表土容重	表土石砾含量	表土有机质含量	表土PH	表土(粘土)阳离子交换量	表土(粉土)阳离子交换量	表土基本饱和度	表土总可交换量	T_CACO3	T_CASO4	表土碱度	表土盐分
酉阳县	17.96	108.766	28.8416	515	1170	14.8	80	1131.6	21.6	0.9	40	37	23	loam	1.39	1.19	8	1.16	4.9	29	11	34	4.7	0	0	1	0.1
十堰市	21.33	110.785	32.6567	262.5	1900	15.3	72	833.3	24.7	1.8	82	8	10	loamy sand	1.59	1.43	4	0.4	6.5	48	6	89	5.9	0	0	2	0.1
乌鲁木齐	23.25	87.5761	43.7818	935	2451.2	6.9	59	286.3	40.9	2.6	45	29	26	loam	1.38	1.44	10	0.58	8.1	52	17	100	18.1	9.9	0.1	9	0.5
杭州	23.38	120.182	30.3306	41.7	1903.9	16.4	75	1601.7	24.8	2.9	29	50	21	silt loam	1.38	1.41	10	1.12	7.8	34	11	100	24.1	9.3	0	1	0.3
天津	23.44	117.35	38.9255	3.3	2724.4	12.2	63	569.9	30.4	3	34	48	18	loam	1.41	1.39	15	0.6	8	68	14	100	19.8	11.7	0.2	3	0.7
长春	25.17	125.26	43.9816	236.8	2688	5.6	63	570.4	39.3	3.7	38	39	23	loam	1.38	1.3	2	1.95	6.4	55	20	87	12.4	0	0	1	0.1
丽水市	25.34	119.913	28.4487	100	1800	18.1	78	1427	23.1	2.1	29	50	21	silt loam	1.38	1.41	10	1.12	7.8	34	11	100	24.1	9.3	0	1	0.3
苏州市	25.49	120.619	31.3127	7.1	2100	15.7	78	1100	25	3.1	82	8	10	loamy sand	1.59	1.43	4	0.4	6.5	48	6	89	5.9	0	0	2	0.1
乌鲁木齐	27.1	87.5761	43.7818	935	2451.2	6.9	59	286.3	40.9	2.6	45	29	26	loam	1.38	1.44	10	0.58	8.1	52	17	100	18.1	9.9	0.1	9	0.5
库尔勒	28.12	86.1363	41.7568	931.5	2990	11.4	52	58.6	36.3	2.3	34	44	22	loam	1.38	1.45	2	0.41	7.9	44	12	100	19.7	16.4	1.5	3	3.5
喀什	28.45	75.9866	39.4664	1289.4	2822	11.8	52	64	32.4	1.8	34	44	22	loam	1.38	1.37	2	0.53	7.9	65	12	100	23.5	24.6	1.3	6	2.1
石嘴山区	30.46	106.765	39.2351	1312.5	3050	8.5	50	189.1	32.8	2	31	22	47	clay (light)	1.26	1.31	19	1.2	6.5	44	27	83	22.6	0.1	0	1	0.1
莱州市	30.52	119.938	37.1754	10	2700	12.4	70	600	28.9	3.8	80	11	9	loamy sand	1.6	1.44	4	0.63	6.5	54	6	83	6.1	0.1	0.1	2	0.1
泗洪县	30.56	118.212	33.4562	20	2326.7	14.2	78	893	27.4	3	24	32	44	clay (light)	1.26	1.27	2	1.31	4.7	12	10	36	4.8	0	0	0	0.1
无锡市	30.91	120.296	31.5746	5	2125	15.5	75	1050	26	3.4	39	40	21	loam	1.4	1.36	4	0.86	7.2	63	16	91	16.9	0.5	0	2	0.1
阜阳市	30.98	115.809	32.9031	32.7	2100	14.9	75	842.9	26.8	2.5	34	48	18	loam	1.41	1.39	15	0.6	8	68	14	100	19.8	11.7	0.2	3	0.7
无锡市	31.06	120.296	31.5746	5	2125	15.5	75	1050	26	3.4	39	40	21	loam	1.4	1.36	4	0.86	7.2	63	16	91	16.9	0.5	0	2	0.1
银川	31.5	106.167	38.5982	1110.9	2867	9	53	186.3	33	1.8	29	50	21	silt loam	1.38	1.41	10	1.12	7.8	34	11	100	24.1	9.3	0	1	0.3
容城县	31.76	115.866	39.0517	13.5	2800	11.9	61	522.9	30.8	2	80	11	9	loamy sand	1.6	1.44	4	0.63	6.5	54	6	83	6.1	0.1	0.1	2	0.1
十堰市	31.85	110.785	32.6567	262.5	1900	15.3	72	833.3	24.7	1.8	82	8	10	loamy sand	1.59	1.43	4	0.4	6.5	48	6	89	5.9	0	0	2	0.1
齐齐哈尔市	32.32	123.964	47.345	146	2650	3.2	62	415.5	42.2	3.95	35	43	22	loam	1.38	1.46	3	1.37	7.9	67	17	100	25.8	3.4	0	1	0.2
银川	32.8	106.167	38.5982	1110.9	2867	9	53	186.3	33	1.8	29	50	21	silt loam	1.38	1.41	10	1.12	7.8	34	11	100	24.1	9.3	0	1	0.3
百色市	33.18	106.612	23.9045	173.5	1906.6	22	76	1114.9	20.5	1.8	55	20	25	sandy clay loam	1.4	1.4	28	0.98	5.2	13	6	51	2.8	0	0	3	0.1
百色市	33.56	106.612	23.9045	173.5	1906.6	22	76	1114.9	20.5	1.8	55	20	25	sandy clay loam	1.4	1.4	28	0.98	5.2	13	6	51	2.8	0	0	3	0.1
梧州市	33.57	111.309	23.4869	114.8	1721.1	21	78	1450.9	22	1.8	55	20	25	sandy clay loam	1.4	1.4	28	0.98	5.2	13	6	51	2.8	0	0	3	0.1
北京	33.82	116.068	39.8919	31.3	2763.7	12.3	60	571.9	30.8	2.5	80	11	9	loamy sand	1.6	1.44	4	0.63	6.5	54	6	83	6.1	0.1	0.1	2	0.1
济南市	33.95	117.048	36.6082	170.3	2737.6	14.7	57	672.7	29.6	3.1	36	43	21	loam	1.39	1.41	6	0.65	8	52	16	100	24.3	7	0	1	0.4
海门市	34	121.168	31.8937	3.2	2080.1	15.1	78	1010.3	25.1	3.1	34	48	18	loam	1.41	1.39	15	0.6	8	68	14	100	19.8	11.7	0.2	3	0.7
徐州市	34	117.188	34.2696	41.2	2333.3	14	68	831.7	27.7	2.9	39	40	21	loam	1.4	1.36	4	0.86	7.2	63	16	91	16.9	0.5	0	2	0.1
成都	34.15	104.035	30.7141	506.1	1239	16.2	82	997.6	20.4	1.5	29	50	21	silt loam	1.38	1.41	10	1.12	7.8	34	11	100	24.1	9.3	0	1	0.3
齐齐哈尔市	34.16	123.964	47.345	146	2650	3.2	62	415.5	42.2	3.95	35	43	22	loam	1.38	1.46	3	1.37	7.9	67	17	100	25.8	3.4	0	1	0.2
兰州	34.52	103.584	36.1188	1517.2	2607.6	9.3	56	321	29.3	0.9	23	29	48	clay (light)	1.25	1.28	10	1.17	6.7	50	27	89	22.1	0.1	0	1	0.1
垫江县	34.6	107.356	30.3237	424	1030	17	80	1160.1	21.9	0.8	44	35	21	loam	1.41	1.37	14	0.75	8	45	17	100	26.8	15	0	2	0.2
吉林	34.75	126.566	43.9077	184.4	2603	3.9	69	700	40.3	3.5	38	39	23	loam	1.38	1.3	2	1.95	6.4	55	20	87	12.4	0	0	1	0.1
南京	34.81	101.784	36.6089	22.952	2762	6.1	55	343.1	23.9	1.9	38	39	23	loam	1.38	1.3	2	1.95	6.4	55	20	87	12.4	0	0	1	0.1
武汉	34.83	114.216	30.5792	23.5	2058.4	16.6	78	1269	25.8	2.7	31	22	47	clay (light)	1.26	1.31	19	1.2	6.5	44	27	83	22.6	0.1	0	1	0.1
长春	34.93	125.26	43.9816	236.8	2688	5.6	63	570.4	39.3	3.7	38	39	23	loam	1.38	1.3	2	1.95	6.4	55	20	87	12.4	0	0	1	0.1
郑州	35	113.651	34.7461	100	2352.2	14.3	67	632.4	26.9	2.8	34	48	18	loam	1.41	1.39	15	0.6	8	68	14	100	19.8	11.7	0.2	3	0.7
惠州市	35.2	114.389	23.0903	12	1896	21.3	77	1772	14.5	2.8	33	21	46	clay (light)	1.27	1.33	15	1.26	4.8	11	9	27	2.7	0	0	1	0.1
咸阳市	35.26	108.71	34.3391	472.8	2095.7	13	71	500.5	27.2	1.9	46	40	14	loam	1.47	1.41	10	1.15	7.8	39	12	100	27	9.2	0	1	0.3
怀化市	35.4	109.957	27.5471	385	1300	16.4	80	1424	22.6	1.2	27	25	48	clay (light)	1.25	1.25	4	1.24	4.8	13	10	39	5.4	0	0	1	0.1
株洲市	35.4	113.15	27.8526	300	1700	17.6	80	1412.6	24	2	27	25	48	clay (light)	1.25	1.25	4	1.24	4.8	13	10	39	5.4	0	0	1	0.1
南宁	35.5	108.234	22.7484	121.6	1799.8	21.6	79	1309.7	15.7	1.5	33	21	46	clay (light)	1.27	1.33	15	1.26	4.8	11	9	27	2.7	0	0	1	0.1
上海	35.5	121.39	31.6276	2.8	1904.5	15.3	80	1007.3	24.7	3.9	79	15	6	loamy sand	1.66	1.4	10	0.41	8.3	109	6	100	11	9.1	0	4	0.4
江都市	35.7	119.556	32.4315	8	2039	14.9	80	975.5	26.5	3	29	50	21	silt loam	1.38	1.41	10	1.12	7.8	34	11	100	24.1	9.3	0	1	0.3
吉林	35.83	126.566	43.9077	184.4	2603	3.9	69	700	40.3	3.5	38	39	23	loam	1.38	1.3	2	1.95	6.4	55	20	87	12.4	0	0	1	0.1
徐州市	35.87	117.188	34.2696	41.2	2333.3	14	68	831.7	27.7	2.9	39	40	21	loam	1.4	1.36	4	0.86	7.2	63	16	91	16.9	0.5	0	2	0.1
郑州	35.9	113.651	34.7461	100	2352.2	14.3	67	632.4	26.9	2.8	34	48	18	loam	1.41	1.39	15	0.6	8	68	14	100	19.8	11.7	0.2	3	0.7
北京	35.92	116.068	39.8919	31.3	2763.7	12.3	60	571.9	30.8	2.5	80	11	9	loamy sand	1.6	1.44	4	0.63	6.5	54	6	83	6.1	0.1	0.1	2	0.1
徐州市	36	117.188	34.2696	41.2	2333.3	14	68	831.7	27.7	2.9	39	40	21	loam	1.4	1.36	4	0.86	7.2	63	16	91	16.9	0.5	0	2	0.1
瑞丽市	36.09	97.8592	24.0126	770	2331	20	72	1400	11.9	1	33	21	46	clay (light)	1.27	1.33	15	1.26	4.8	11	9	27	2.7	0	0	1	0.1
焦作市	36.12	113.222	35.2511	192	2300	14.5	64	591.3	27.1	2.6	36	43	21	loam	1.39	1.41	6	0.65	8	52	16	100	24.3	7	0	1	0.4
上海	36.35	121.39	31.6276	2.8	1904.5	15.3	80	1007.3	24.7	3.9	79	15	6	loamy sand	1.66	1.4	10	0.41	8.3	109	6	100	11	9.1	0	4	0.4
湖州市	36.4	120.099	30.865	50	2030	14.1	78	1200	26	3.2	39	40	21	loam	1.4	1.36	4	0.86	7.2	63	16	91	16.9	0.5	0	2	0.1
宝鸡市	36.42	107.14	34.3819	612.4	1804.3	13.2	67	656.3	25.4	2.3	29	50	21	silt loam	1.38	1.41	10	1.12	7.8	34	11	100	24.1	9.3	0	1	0.3
合肥	36.83	117.262	31.8383	27.9	2100	15.7	76	988.4	27	2.7	42	38	20	loam	1.41	1.47	4	1.06	5.6	37	11	67	8.4	0	0	3	0.1
武汉	36.95	114.216	30.5792	23.5	2058.4	16.6	78	1269	25.8	2.7	31	22	47	clay (light)	1.26	1.31	19	1.2	6.5	44	27	83	22.6	0.1	0	1	0.1
武穴市	37	115.557	29.8554	90	1913.5	16.8	80	1468.6	25	2.6	29	50	21	silt loam	1.38	1.41	10	1.12	7.8	34	11	100	24.1	9.3	0	1	0.3
睢宁县	37.01	117.944	33.8991	22	2393	14	90	910	27.2	2.9	79	15	6	loamy sand	1.66	1.4	10	0.41	8.3	109	6	100	11	9.1	0	4	0.4
蚌埠市	37.3	117.363	32.9412	18.7	2100	15.4	72	919.6	26.5	2.9	34	48	18	loam	1.41	1.39	15	0.6	8	68	14	100	19.8	11.7	0.2	3	0.7
桂平市	37.31	110.072	23.3946	100	1700	21.4	80	1715.4	18	1.8	29	50	21	silt loam	1.38	1.41	10	1.12	7.8	34	11	100	24.1	9.3	0	1	0.3
平度市	37.41	119.948	36.7882	97	2800	11.9	70	677.9	29.7	3.2	42	36	22	loam	1.4	1.37	9	1	6.6	55	16	93	14	0	0	2	0.1
哈密市	37.49	93.5187	42.8191	758	3500	9.8	40	55.8	37.2	1.7	90	6	4	sand	1.74	1.4	10	2.41	5.9	46	1	92	1.6	0	0	0	0.1
睢县	37.61	115.066	34.4305	89	2290	14	71	700	28.6	2.8	34	48	18	loam	1.41	1.39	15	0.6	8	68	14	100	19.8	11.7	0.2	3	0.7
蚌埠市	37.68	117.363	32.9412	18.7	2100	15.4	72	919.6	26.5	2.9	34	48	18	loam	1.41	1.39	15	0.6	8	68	14	100	19.8	11.7	0.2	3	0.7
黄山市	37.69	118.309	29.7157	700	1900	16	77	1617.8	24.3	2.5	51	26	23	sandy clay loam	1.41	1.29	1	1.02	4.8	11	6	24	1.5	0	0	2	0.1
北京	37.89	116.068	39.8919	31.3	2763.7	12.3	60	571.9	30.8	2.5	80	11	9	loamy sand	1.6	1.44	4	0.63	6.5	54	6	83	6.1	0.1	0.1	2	0.1
益阳市	37.96	112.373	28.5677	180	1600	16.9	78	1413	24.8	2.1	27	25	48	clay (light)	1.25	1.25	4	1.24	4.8	13	10	39	5.4	0	0	1	0.1
武穴市	38	115.557	29.8554	90	1913.5	16.8	80	1468.6	25	2.6	29	50	21	silt loam	1.38	1.41	10	1.12	7.8	34	11	100	24.1	9.3	0	1	0.3
常熟市	38	120.734	31.6466	30	2130.2	15.4	78	1055.8	25.2	3.7	32	44	24	loam	1.36	1.26	5	1.2	4.6	28	10	31	3.2	0	0	0	0.1
长春	38	125.26	43.9816	236.8	2688	5.6	63	570.4	39.3	3.7	38	39	23	loam	1.38	1.3	2	1.95	6.4	55	20	87	12.4	0	0	1	0.1
福州	38.09	119.246	26.0708	14	1848.2	19.8	76	1393.6	18.2	2.8	39	40	21	loam	1.4	1.36	4	0.86	7.2	63	16	91	16.9	0.5	0	2	0.1
佛山市	38.12	113.116	23.0348	2.3	1542.4	21.7	68.78	1358.7	15.4	2.2	29	50	21	silt loam	1.38	1.41	10	1.12	7.8	34	11	100	24.1	9.3	0	1	0.3
乌鲁木齐	38.12	87.5761	43.7818	935	2451.2	6.9	59	286.3	40.9	2.6	45	29	26	loam	1.38	1.44	10	0.58	8.1	52	17	100	18.1	9.9	0.1	9	0.5
宜丰县	38.13	114.779	28.3933	415	1496.9	17.1	78	1720.6	24	2.1	29	50	21	silt loam	1.38	1.41	10	1.12	7.8	34	11	100	24.1	9.3	0	1	0.3
乌鲁木齐	38.32	87.5761	43.7818	935	2451.2	6.9	59	286.3	40.9	2.6	45	29	26	loam	1.38	1.44	10	0.58	8.1	52	17	100	18.1	9.9	0.1	9	0.5
邵阳市	38.5	111.475	27.2493	300	1500	17.9	77	1235.1	23.7	2.9	52	24	24	sandy clay loam	1.41	1.43	10	1	4.9	13	6	47	3.2	0	0	2	0.1
天津	38.5	117.35	38.9255	3.3	2724.4	12.2	63	569.9	30.4	3	34	48	18	loam	1.41	1.39	15	0.6	8	68	14	100	19.8	11.7	0.2	3	0.7
齐齐哈尔市	38.5	123.964	47.345	146	2650	3.2	62	415.5	42.2	3.95	35	43	22	loam	1.38	1.46	3	1.37	7.9	67	17	100	25.8	3.4	0	1	0.2
漳州市	38.54	117.653	24.5117	100	1700	20	78	1350	16.2	1.9	29	50	21	silt loam	1.38	1.41	10	1.12	7.8	34	11	100	24.1	9.3	0	1	0.3
新晃县	38.6	109.172	27.3571	321	1302.4	16.6	78	1160.7	22.3	1	50	27	23	sandy clay loam	1.41	1.31	25	1.8	5	18	12	37	5.2	0	0	1	0.1
温州市	38.6	120.653	28.0183	5	2000.7	17.9	82	1722	20.3	2.5	29	50	21	silt loam	1.38	1.41	10	1.12	7.8	34	11	100	24.1	9.3	0	1	0.3
杭州	38.6	120.182	30.3306	41.7	1903.9	16.4	75	1601.7	24.8	2.9	29	50	21	silt loam	1.38	1.41	10	1.12	7.8	34	11	100	24.1	9.3	0	1	0.3
应城市	38.62	113.57	30.946	85	2050	15.8	77	1084.7	25.7	2.3	34	48	18	loam	1.41	1.39	15	0.6	8	68	14	100	19.8	11.7	0.2	3	0.7
延安市	38.69	109.47	36.5918	958.5	2448.6	9.9	60	507.7	28.6	1.5	34	48	18	loam	1.41	1.39	15	0.6	8	68	14	100	19.8	11.7	0.2	3	0.7
无锡市	38.75	120.296	31.5746	5	2125	15.5	75	1050	26	3.4	39	40	21	loam	1.4	1.36	4	0.86	7.2	63	16	91	16.9	0.5	0	2	0.1
桂林市	38.82	110.286	25.2801	164.4	1800	18.8	76	1921.2	20.4	2.2	27	25	48	clay (light)	1.25	1.25	4	1.24	4.8	13	10	39	5.4	0	0	1	0.1
常熟市	39	120.734	31.6466	30	2130.2	15.4	78	1055.8	25.2	3.7	32	44	24	loam	1.36	1.26	5	1.2	4.6	28	10	31	3.2	0	0	0	0.1
广州	39.02	113.226	23.1832	6.3	1906	21.8	79	1694.1	15.1	2	39	40	21	loam	1.4	1.36	4	0.86	7.2	63	16	91	16.9	0.5	0	2	0.1
福州	39.21	119.246	26.0708	14	1848.2	19.8	76	1393.6	18.2	2.8	39	40	21	loam	1.4	1.36	4	0.86	7.2	63	16	91	16.9	0.5	0	2	0.1
大连市	39.22	121.59	38.9122	91.5	2804.1	10.9	64	601.9	29	5	41	37	22	loam	1.4	1.43	4	0.74	6.5	47	13	91	11	0	0	1	0.1
青岛市	39.28	120.347	36.0786	76	2500.8	12.2	77	702	25.1	4	34	41	25	loam	1.36	1.25	7	0.46	7.9	50	17	100	15	9	1.8	28	2.1
宁德市	39.3	119.517	26.6612	100	1700	20.2	80	2099	19	2	51	26	23	sandy clay loam	1.41	1.29	1	1.02	4.8	11	6	24	1.5	0	0	2	0.1
招远市	39.4	120.388	37.3521	200	2700	11.5	70	664.8	29.2	3.2	41	37	22	loam	1.4	1.43	4	0.74	6.5	47	13	91	11	0	0	1	0.1
南京	39.46	101.784	36.6089	22.952	2762	6.1	55	343.1	23.9	1.9	38	39	23	loam	1.38	1.3	2	1.95	6.4	55	20	87	12.4	0	0	1	0.1
南京	39.68	101.784	36.6089	22.952	2762	6.1	55	343.1	23.9	1.9	38	39	23	loam	1.38	1.3	2	1.95	6.4	55	20	87	12.4	0	0	1	0.1
南京	39.68	101.784	36.6089	22.952	2762	6.1	55	343.1	23.9	1.9	38	39	23	loam	1.38	1.3	2	1.95	6.4	55	20	87	12.4	0	0	1	0.1
曹县	39.84	115.539	34.8276	54	2300	13.8	70	453	27.5	2.8	79	15	6	loamy sand	1.66	1.4	10	0.41	8.3	109	6	100	11	9.1	0	4	0.4
慈溪市	40.03	121.241	30.1741	30	1903	16	76	1260	24.4	2.9	32	44	24	loam	1.36	1.26	5	1.2	4.6	28	10	31	3.2	0	0	0	0.1
南阳市	40.03	112.535	33.0017	129.2	2100	14.8	71	804.7	26.5	2	39	40	21	loam	1.4	1.36	4	0.86	7.2	63	16	91	16.9	0.5	0	2	0.1
丰城市	40.08	115.786	28.1978	80	1860	17.5	80	1525.9	24.7	2.3	29	50	21	silt loam	1.38	1.41	10	1.12	7.8	34	11	100	24.1	9.3	0	1	0.3
厦门市	40.2	118.086	24.4504	139.4	2193.6	20.4	78	1270.5	16	3.6	34	41	25	loam	1.36	1.25	7	0.46	7.9	50	17	100	15	9	1.8	28	2.1
济南	40.23	117.048	36.6082	170.3	2737.6	14.7	57	672.7	29.6	3.1	36	43	21	loam	1.39	1.41	6	0.65	8	52	16	100	24.3	7	0	1	0.4
濮阳市	40.25	115.014	35.7051	53	2585.2	13.5	71	626	29.2	2.8	36	43	21	loam	1.39	1.41	6	0.65	8	52	16	100	24.3	7	0	1	0.4
鹤壁市	40.25	114.174	35.9041	98	2300	14.2	68	677.5	27.8	2.8	36	43	21	loam	1.39	1.41	6	0.65	8	52	16	100	24.3	7	0	1	0.4
鹤壁市	40.32	114.174	35.9041	98	2300	14.2	68	677.5	27.8	2.8	36	43	21	loam	1.39	1.41	6	0.65	8	52	16	100	24.3	7	0	1	0.4
无锡市	40.35	120.296	31.5746	5	2125	15.5	75	1050	26	3.4	39	40	21	loam	1.4	1.36	4	0.86	7.2	63	16	91	16.9	0.5	0	2	0.1
红河州	40.48	102.419	23.3749	999	2100	11.2	79	1932	9.1	1.2	52	24	24	sandy clay loam	1.41	1.43	10	1	4.9	13	6	47	3.2	0	0	2	0.1
临沂市	40.5	118.341	35.0716	70	2357.5	13.3	65	880.2	26.8	2.8	34	48	18	loam	1.41	1.39	15	0.6	8	68	14	100	19.8	11.7	0.2	3	0.7
潍坊市	40.5	119.106	36.7027	22.2	2720	12.5	70	558.3	29	3.7	34	48	18	loam	1.41	1.39	15	0.6	8	68	14	100	19.8	11.7	0.2	3	0.7
呼和浩特	40.54	111.842	40.8954	1063	3120	6	54	397.9	35	2	36	43	21	loam	1.39	1.41	6	0.65	8	52	16	100	24.3	7	0	1	0.4
上海	40.67	121.39	31.6276	2.8	1904.5	15.3	80	1007.3	24.7	3.9	79	15	6	loamy sand	1.66	1.4	10	0.41	8.3	109	6	100	11	9.1	0	4	0.4
阳江市	40.71	111.959	21.8454	89.9	2200	22.5	80	2442.7	14	2.8	29	50	21	silt loam	1.38	1.41	10	1.12	7.8	34	11	100	24.1	9.3	0	1	0.3
浠水县	40.8	115.252	30.4587	100	1897.5	16.9	78	1317.5	25.5	2.5	29	50	21	silt loam	1.38	1.41	10	1.12	7.8	34	11	100	24.1	9.3	0	1	0.3
长春	40.9	125.26	43.9816	236.8	2688	5.6	63	570.4	39.3	3.7	38	39	23	loam	1.38	1.3	2	1.95	6.4	55	20	87	12.4	0	0	1	0.1
泰安市	41	117.127	36.189	190	2532	13.2	66.5	705.8	28.5	2.8	41	37	22	loam	1.4	1.43	4	0.74	6.5	47	13	91	11	0	0	1	0.1
西安	41.27	108.967	34.2759	397.5	1646.1	13.7	70	553.3	26.7	2	29	50	21	silt loam	1.38	1.41	10	1.12	7.8	34	11	100	24.1	9.3	0	1	0.3
株洲市	41.3	113.15	27.8526	300	1700	17.6	80	1412.6	24	2	27	25	48	clay (light)	1.25	1.25	4	1.24	4.8	13	10	39	5.4	0	0	1	0.1
商丘市	41.3	115.646	34.4477	50.2	2430.7	13.9	70	711.5	28	2.8	79	15	6	loamy sand	1.66	1.4	10	0.41	8.3	109	6	100	11	9.1	0	4	0.4
龙岩市	41.35	117.029	25.1037	400	1850	19.9	78	1700	15.9	2.4	27	25	48	clay (light)	1.25	1.25	4	1.24	4.8	13	10	39	5.4	0	0	1	0.1
崇明县	41.36	121.39	31.6276	2.8	1904.5	15.3	80	1007.3	24.7	3.9	79	15	6	loamy sand	1.66	1.4	10	0.41	8.3	109	6	100	11	9.1	0	4	0.4
上海	41.37	121.39	31.6276	2.8	1904.5	15.3	80	1007.3	24.7	3.9	79	15	6	loamy sand	1.66	1.4	10	0.41	8.3	109	6	100	11	9.1	0	4	0.4
银川	41.38	106.167	38.5982	1110.9	2867	9	53	186.3	33	1.8	29	50	21	silt loam	1.38	1.41	10	1.12	7.8	34	11	100	24.1	9.3	0	1	0.3
洛阳市	41.51	112.383	34.6653	187	2246.6	13.4	68	704	26	2.6	76	12	12	sandy loam	1.55	1.48	5	0.36	8.2	37	10	97	8.4	3	0	7	0.2
虎林市	41.59	132.967	45.7624	70	2274	3.5	70	566.2	39.9	3.8	37	45	18	loam	1.42	1.4	9	0.82	6	53	13	75	11.7	0	0	0	0.1
佛山市	41.6	113.116	23.0348	2.3	1542.4	21.7	68.78	1358.7	15.4	2.2	29	50	21	silt loam	1.38	1.41	10	1.12	7.8	34	11	100	24.1	9.3	0	1	0.3
确山县	41.75	114.02	32.8077	150	2300	14.9	73	971	25.9	2.4	39	40	21	loam	1.4	1.36	4	0.86	7.2	63	16	91	16.9	0.5	0	2	0.1
遵义市	42	106.932	27.6956	860	1200	15.2	80	1098	21.1	1.3	24	33	43	clay (light)	1.26	1.21	7	1.08	4.8	21	14	19	4.3	0	0	1	0.1
宁乡县	42	112.55	28.2593	700	1729.6	17	83	1460	21	2.2	29	50	21	silt loam	1.38	1.41	10	1.12	7.8	34	11	100	24.1	9.3	0	1	0.3
上海	42	121.39	31.6276	2.8	1904.5	15.3	80	1007.3	24.7	3.9	79	15	6	loamy sand	1.66	1.4	10	0.41	8.3	109	6	100	11	9.1	0	4	0.4
威海市	42.11	122.108	37.5009	250	2680	12	72	800	29	5	41	37	22	loam	1.4	1.43	4	0.74	6.5	47	13	91	11	0	0	1	0.1
宜昌市	42.12	111.287	30.7042	133.1	1503	16.8	75	1213.6	22.3	1.4	44	35	21	loam	1.41	1.37	14	0.75	8	45	17	100	26.8	15	0	2	0.2
青岛市	42.12	120.347	36.0786	76	2500.8	12.2	77	702	25.1	4	34	41	25	loam	1.36	1.25	7	0.46	7.9	50	17	100	15	9	1.8	28	2.1
成都	42.3	104.035	30.7141	506.1	1239	16.2	82	997.6	20.4	1.5	29	50	21	silt loam	1.38	1.41	10	1.12	7.8	34	11	100	24.1	9.3	0	1	0.3
扬州市	42.3	119.437	32.3913	30	2176.7	14.8	80	1030.6	26.1	3	80	12	8	loamy sand	1.62	1.27	18	0.58	6.8	64	7	89	7.4	0	0	3	0.1
沈阳	42.3	123.295	41.8013	44.7	2574	8.4	63	690.3	36.6	3.2	38	39	23	loam	1.38	1.3	2	1.95	6.4	55	20	87	12.4	0	0	1	0.1
大连市	42.33	121.59	38.9122	91.5	2804.1	10.9	64	601.9	29	5	41	37	22	loam	1.4	1.43	4	0.74	6.5	47	13	91	11	0	0	1	0.1
重庆	42.35	106.519	29.4789	351.1	1259.5	17.8	84	1131.6	23.2	1.3	50	27	23	sandy clay loam	1.41	1.31	25	1.8	5	18	12	37	5.2	0	0	1	0.1
攀枝花市	42.44	101.698	26.5545	1554	2500	20	60	900	14.9	1.9	51	26	23	sandy clay loam	1.41	1.29	1	1.02	4.8	11	6	24	1.5	0	0	2	0.1
丹阳市	42.5	119.57	31.9958	13	2100	14.9	80	1054.8	26	2.8	32	44	24	loam	1.36	1.26	5	1.2	4.6	28	10	31	3.2	0	0	0	0.1
长沙	42.52	112.947	28.1699	68	1677.1	17.2	82	1361.6	25.1	2.2	29	50	21	silt loam	1.38	1.41	10	1.12	7.8	34	11	100	24.1	9.3	0	1	0.3
太和县	42.52	115.609	33.1654	34	2168	14.9	75	797.2	27.2	2.6	34	48	18	loam	1.41	1.39	15	0.6	8	68	14	100	19.8	11.7	0.2	3	0.7
西安	42.6	108.967	34.2759	397.5	1646.1	13.7	70	553.3	26.7	2	29	50	21	silt loam	1.38	1.41	10	1.12	7.8	34	11	100	24.1	9.3	0	1	0.3
南京	42.6	101.784	36.6089	22.952	2762	6.1	55	343.1	23.9	1.9	38	39	23	loam	1.38	1.3	2	1.95	6.4	55	20	87	12.4	0	0	1	0.1
上海	42.64	121.39	31.6276	2.8	1904.5	15.3	80	1007.3	24.7	3.9	79	15	6	loamy sand	1.66	1.4	10	0.41	8.3	109	6	100	11	9.1	0	4	0.4
宁波市	42.76	121.543	29.8663	46	1960	16.2	80	1450	23.8	2.8	14	47	39	silty clay loam	1.26	1.28	4	0.8	8.1	54	23	100	34.9	11.3	0	3	0.2
遂宁市	42.81	105.57	30.5039	462.5	1376	17.2	80.5	950.5	21	1	44	35	21	loam	1.41	1.37	14	0.75	8	45	17	100	26.8	15	0	2	0.2
长春	42.97	125.26	43.9816	236.8	2688	5.6	63	570.4	39.3	3.7	38	39	23	loam	1.38	1.3	2	1.95	6.4	55	20	87	12.4	0	0	1	0.1
合肥	43	117.262	31.8383	27.9	2100	15.7	76	988.4	27	2.7	42	38	20	loam	1.41	1.47	4	1.06	5.6	37	11	67	8.4	0	0	3	0.1
通辽市	43	122.261	43.6109	178.5	3053	6.6	55	373.6	38	3.6	79	15	6	loamy sand	1.66	1.4	10	0.41	8.3	109	6	100	11	9.1	0	4	0.4
抚顺市	43.16	123.789	41.846	73	2400	7.8	63	732.5	38	3	38	39	23	loam	1.38	1.3	2	1.95	6.4	55	20	87	12.4	0	0	1	0.1
洪湖市	43.2	113.463	29.8138	30	1900	16.6	79	1320	25.1	2.2	34	48	18	loam	1.41	1.39	15	0.6	8	68	14	100	19.8	11.7	0.2	3	0.7
韶关市	43.31	113.603	24.8102	61	1446	20.4	76	1583.5	20	1.51	52	24	24	sandy clay loam	1.41	1.43	10	1	4.9	13	6	47	3.2	0	0	2	0.1
嘉善县	43.36	120.917	30.8438	50	2080	15.6	81	1038.2	24.2	3.6	32	44	24	loam	1.36	1.26	5	1.2	4.6	28	10	31	3.2	0	0	0	0.1
天津	43.44	117.35	38.9255	3.3	2724.4	12.2	63	569.9	30.4	3	34	48	18	loam	1.41	1.39	15	0.6	8	68	14	100	19.8	11.7	0.2	3	0.7
合肥	43.46	117.262	31.8383	27.9	2100	15.7	76	988.4	27	2.7	42	38	20	loam	1.41	1.47	4	1.06	5.6	37	11	67	8.4	0	0	3	0.1
西安	43.49	108.967	34.2759	397.5	1646.1	13.7	70	553.3	26.7	2	29	50	21	silt loam	1.38	1.41	10	1.12	7.8	34	11	100	24.1	9.3	0	1	0.3
如皋市	43.5	120.559	32.384	4.1	2001.2	14.4	78	1059.7	25.5	3.1	80	12	8	loamy sand	1.62	1.27	18	0.58	6.8	64	7	89	7.4	0	0	3	0.1
南阳市	43.51	112.535	33.0017	129.2	2100	14.8	71	804.7	26.5	2	39	40	21	loam	1.4	1.36	4	0.86	7.2	63	16	91	16.9	0.5	0	2	0.1
鹤壁市	43.51	114.174	35.9041	98	2300	14.2	68	677.5	27.8	2.8	36	43	21	loam	1.39	1.41	6	0.65	8	52	16	100	24.3	7	0	1	0.4
仁化县	43.6	113.743	25.0901	400	1700	19.6	75	1665	18	1.45	29	50	21	silt loam	1.38	1.41	10	1.12	7.8	34	11	100	24.1	9.3	0	1	0.3
安阳县	43.6	114.345	36.0983	98	2400	13.6	66	606.1	28.7	2.8	80	11	9	loamy sand	1.6	1.44	4	0.63	6.5	54	6	83	6.1	0.1	0.1	2	0.1
扬州市	43.66	119.437	32.3913	30	2176.7	14.8	80	1030.6	26.1	3	80	12	8	loamy sand	1.62	1.27	18	0.58	6.8	64	7	89	7.4	0	0	3	0.1
大庆市	43.7	125.025	46.5922	146	2873	3.3	68	442.4	42	4.5	10	43	47	silty clay	1.22	1.27	2	2.94	6.3	58	37	68	27	0	0	2	0.1
武汉	43.9	114.216	30.5792	23.5	2058.4	16.6	78	1269	25.8	2.7	31	22	47	clay (light)	1.26	1.31	19	1.2	6.5	44	27	83	22.6	0.1	0	1	0.1
上海	44.19	121.39	31.6276	2.8	1904.5	15.3	80	1007.3	24.7	3.9	79	15	6	loamy sand	1.66	1.4	10	0.41	8.3	109	6	100	11	9.1	0	4	0.4
广州	44.6	113.226	23.1832	6.3	1906	21.8	79	1694.1	15.1	2	39	40	21	loam	1.4	1.36	4	0.86	7.2	63	16	91	16.9	0.5	0	2	0.1
株洲市	44.8	113.15	27.8526	300	1700	17.6	80	1412.6	24	2	27	25	48	clay (light)	1.25	1.25	4	1.24	4.8	13	10	39	5.4	0	0	1	0.1
洛阳市	45.1	112.383	34.6653	187	2246.6	13.4	68	704	26	2.6	76	12	12	sandy loam	1.55	1.48	5	0.36	8.2	37	10	97	8.4	3	0	7	0.2
岳阳市	45.2	113.098	29.3713	100	1780	17	80	1350.5	24.6	2.1	40	33	27	clay loam	1.36	1.25	5	0.83	4.6	24	10	31	3.2	0	0	0	0.1
大连市	45.24	121.59	38.9122	91.5	2804.1	10.9	64	601.9	29	5	41	37	22	loam	1.4	1.43	4	0.74	6.5	47	13	91	11	0	0	1	0.1
潍坊市	45.3	119.106	36.7027	22.2	2720	12.5	70	558.3	29	3.7	34	48	18	loam	1.41	1.39	15	0.6	8	68	14	100	19.8	11.7	0.2	3	0.7
桐庐县	45.47	119.665	29.8025	36	1936	16.7	78	1465	23.3	2.5	28	22	50	clay (light)	1.25	1.27	10	3.07	4.8	8	17	24	4.6	0	0	1	0.1
迁安市	45.97	118.692	40.0089	50	2710	10.1	58	689.3	32.3	2	80	11	9	loamy sand	1.6	1.44	4	0.63	6.5	54	6	83	6.1	0.1	0.1	2	0.1
佛山市	46	113.116	23.0348	2.3	1542.4	21.7	68.78	1358.7	15.4	2.2	29	50	21	silt loam	1.38	1.41	10	1.12	7.8	34	11	100	24.1	9.3	0	1	0.3
平湖市	46.1	121.012	30.7042	2.8	1970	15.7	80	1157.5	25	3.5	39	40	21	loam	1.4	1.36	4	0.86	7.2	63	16	91	16.9	0.5	0	2	0.1
无锡市	46.1	120.296	31.5746	5	2125	15.5	75	1050	26	3.4	39	40	21	loam	1.4	1.36	4	0.86	7.2	63	16	91	16.9	0.5	0	2	0.1
保定市	46.22	115.502	38.8557	85	2750	12.3	61.5	570	31.1	2.7	80	11	9	loamy sand	1.6	1.44	4	0.63	6.5	54	6	83	6.1	0.1	0.1	2	0.1
东莞市	46.24	113.75	23.0466	90	2100	22.1	78	1735	12.6	2.1	29	50	21	silt loam	1.38	1.41	10	1.12	7.8	34	11	100	24.1	9.3	0	1	0.3
大连市	46.3	121.59	38.9122	91.5	2804.1	10.9	64	601.9	29	5	41	37	22	loam	1.4	1.43	4	0.74	6.5	47	13	91	11	0	0	1	0.1
银川	46.8	106.167	38.5982	1110.9	2867	9	53	186.3	33	1.8	29	50	21	silt loam	1.38	1.41	10	1.12	7.8	34	11	100	24.1	9.3	0	1	0.3
西昌市	46.9	102.267	27.8998	1591	2300	17	62	1013.5	13.2	1.5	50	27	23	sandy clay loam	1.41	1.31	25	1.8	5	18	12	37	5.2	0	0	1	0.1
哈密市	46.9	93.5187	42.8191	758	3500	9.8	40	55.8	37.2	1.7	90	6	4	sand	1.74	1.4	10	2.41	5.9	46	1	92	1.6	0	0	0	0.1
顺德市	47	113.254	22.8479	2	1850	21.9	81	1639	15.4	2.3	36	43	21	loam	1.39	1.41	6	0.65	8	52	16	100	24.3	7	0	1	0.4
西安	47.02	108.967	34.2759	397.5	1646.1	13.7	70	553.3	26.7	2	29	50	21	silt loam	1.38	1.41	10	1.12	7.8	34	11	100	24.1	9.3	0	1	0.3
蚌埠市	47.03	117.363	32.9412	18.7	2100	15.4	72	919.6	26.5	2.9	34	48	18	loam	1.41	1.39	15	0.6	8	68	14	100	19.8	11.7	0.2	3	0.7
汕头市	47.17	116.683	23.364	2.9	2500	21.5	81	1631.1	12.5	2.6	29	50	21	silt loam	1.38	1.41	10	1.12	7.8	34	11	100	24.1	9.3	0	1	0.3
徐州市	47.19	117.188	34.2696	41.2	2333.3	14	68	831.7	27.7	2.9	39	40	21	loam	1.4	1.36	4	0.86	7.2	63	16	91	16.9	0.5	0	2	0.1
齐齐哈尔市	47.5	123.964	47.345	146	2650	3.2	62	415.5	42.2	3.95	35	43	22	loam	1.38	1.46	3	1.37	7.9	67	17	100	25.8	3.4	0	1	0.2
北京	47.62	116.068	39.8919	31.3	2763.7	12.3	60	571.9	30.8	2.5	80	11	9	loamy sand	1.6	1.44	4	0.63	6.5	54	6	83	6.1	0.1	0.1	2	0.1
阜新蒙古族自治县	47.63	121.736	42.0494	460	2868.7	7.5	58	539.3	35.8	3.8	35	43	22	loam	1.38	1.46	3	1.37	7.9	67	17	100	25.8	3.4	0	1	0.2
开平市	47.9	112.692	22.3754	600	2000	22	80	1834	15.1	2.45	29	50	21	silt loam	1.38	1.41	10	1.12	7.8	34	11	100	24.1	9.3	0	1	0.3
上海	47.9	121.39	31.6276	2.8	1904.5	15.3	80	1007.3	24.7	3.9	79	15	6	loamy sand	1.66	1.4	10	0.41	8.3	109	6	100	11	9.1	0	4	0.4
合肥	47.92	117.262	31.8383	27.9	2100	15.7	76	988.4	27	2.7	42	38	20	loam	1.41	1.47	4	1.06	5.6	37	11	67	8.4	0	0	3	0.1
南昌	48	115.893	28.6524	46.9	1903.9	17.4	77	1550	23.8	2.7	29	50	21	silt loam	1.38	1.41	10	1.12	7.8	34	11	100	24.1	9.3	0	1	0.3
青岛市	48	120.347	36.0786	76	2500.8	12.2	77	702	25.1	4	34	41	25	loam	1.36	1.25	7	0.46	7.9	50	17	100	15	9	1.8	28	2.1
西安	48.13	108.967	34.2759	397.5	1646.1	13.7	70	553.3	26.7	2	29	50	21	silt loam	1.38	1.41	10	1.12	7.8	34	11	100	24.1	9.3	0	1	0.3
曲靖市	48.16	103.797	25.4958	2250	1850	14.5	76	1008	12.8	2.9	21	29	50	clay (light)	1.24	1.23	2	1.43	6.8	32	21	94	22.9	0.2	0	1	0.1
海口	48.21	110.346	19.9701	22	2003.6	22	84	1711.6	12.9	3.6	29	50	21	silt loam	1.38	1.41	10	1.12	7.8	34	11	100	24.1	9.3	0	1	0.3
合肥	48.29	117.262	31.8383	27.9	2100	15.7	76	988.4	27	2.7	42	38	20	loam	1.41	1.47	4	1.06	5.6	37	11	67	8.4	0	0	3	0.1
广州	48.3	113.226	23.1832	6.3	1906	21.8	79	1694.1	15.1	2	39	40	21	loam	1.4	1.36	4	0.86	7.2	63	16	91	16.9	0.5	0	2	0.1
威海市	48.34	122.108	37.5009	250	2680	12	72	800	29	5	41	37	22	loam	1.4	1.43	4	0.74	6.5	47	13	91	11	0	0	1	0.1
长春	48.61	125.26	43.9816	236.8	2688	5.6	63	570.4	39.3	3.7	38	39	23	loam	1.38	1.3	2	1.95	6.4	55	20	87	12.4	0	0	1	0.1
西安	48.63	108.967	34.2759	397.5	1646.1	13.7	70	553.3	26.7	2	29	50	21	silt loam	1.38	1.41	10	1.12	7.8	34	11	100	24.1	9.3	0	1	0.3
雅安市	48.64	102.984	29.9856	1300	1600	16.2	60	1774.3	19.2	2.3	29	50	21	silt loam	1.38	1.41	10	1.12	7.8	34	11	100	24.1	9.3	0	1	0.3
西安	48.65	108.967	34.2759	397.5	1646.1	13.7	70	553.3	26.7	2	29	50	21	silt loam	1.38	1.41	10	1.12	7.8	34	11	100	24.1	9.3	0	1	0.3
长春	48.81	125.26	43.9816	236.8	2688	5.6	63	570.4	39.3	3.7	38	39	23	loam	1.38	1.3	2	1.95	6.4	55	20	87	12.4	0	0	1	0.1
上海	49	121.39	31.6276	2.8	1904.5	15.3	80	1007.3	24.7	3.9	79	15	6	loamy sand	1.66	1.4	10	0.41	8.3	109	6	100	11	9.1	0	4	0.4
西安	49.5	108.967	34.2759	397.5	1646.1	13.7	70	553.3	26.7	2	29	50	21	silt loam	1.38	1.41	10	1.12	7.8	34	11	100	24.1	9.3	0	1	0.3
南通市	49.65	120.855	32.0105	8	1954	15	79	1465.2	25	3.2	34	48	18	loam	1.41	1.39	15	0.6	8	68	14	100	19.8	11.7	0.2	3	0.7
海口	49.7	110.346	19.9701	22	2003.6	22	84	1711.6	12.9	3.6	29	50	21	silt loam	1.38	1.41	10	1.12	7.8	34	11	100	24.1	9.3	0	1	0.3
萍乡市	49.71	113.839	27.6314	77	1581	17.2	80	1630	24.2	2	42	38	20	loam	1.41	1.3	10	1.45	5.1	32	12	38	4.3	0	0	2	0.1
青州市	49.88	118.478	36.6879	230	2600	12.7	70	700	29.2	2.8	44	27	29	clay loam	1.36	1.29	7	1.5	6.7	59	24	86	19.5	0	0	2	0.1
德清县	49.9	120.085	30.5531	5	2021	16	77	1363.5	24	3	14	47	39	silty clay loam	1.26	1.28	4	0.8	8.1	54	23	100	34.9	11.3	0	3	0.2
银川	49.99	106.167	38.5982	1110.9	2867	9	53	186.3	33	1.8	29	50	21	silt loam	1.38	1.41	10	1.12	7.8	34	11	100	24.1	9.3	0	1	0.3
上海	50	121.39	31.6276	2.8	1904.5	15.3	80	1007.3	24.7	3.9	79	15	6	loamy sand	1.66	1.4	10	0.41	8.3	109	6	100	11	9.1	0	4	0.4
无锡市	50.02	120.296	31.5746	5	2125	15.5	75	1050	26	3.4	39	40	21	loam	1.4	1.36	4	0.86	7.2	63	16	91	16.9	0.5	0	2	0.1
深圳市	50.11	114.111	22.5531	32.2	2200	22.4	77	1948	14.1	3	33	21	46	clay (light)	1.27	1.33	15	1.26	4.8	11	9	27	2.7	0	0	1	0.1
郑州	50.16	113.651	34.7461	100	2352.2	14.3	67	632.4	26.9	2.8	34	48	18	loam	1.41	1.39	15	0.6	8	68	14	100	19.8	11.7	0.2	3	0.7
武威市	50.16	102.635	37.9269	1800	2615	7.8	59	610	30.2	3	29	50	21	silt loam	1.38	1.41	10	1.12	7.8	34	11	100	24.1	9.3	0	1	0.3
杭州	50.38	120.182	30.3306	41.7	1903.9	16.4	75	1601.7	24.8	2.9	29	50	21	silt loam	1.38	1.41	10	1.12	7.8	34	11	100	24.1	9.3	0	1	0.3
徐州市	50.45	117.188	34.2696	41.2	2333.3	14	68	831.7	27.7	2.9	39	40	21	loam	1.4	1.36	4	0.86	7.2	63	16	91	16.9	0.5	0	2	0.1
桐庐县	50.48	119.665	29.8025	36	1936	16.7	78	1465	23.3	2.5	28	22	50	clay (light)	1.25	1.27	10	3.07	4.8	8	17	24	4.6	0	0	1	0.3
南京	50.8	101.784	36.6089	22.952	2762	6.1	55	343.1	23.9	1.9	38	39	23	loam	1.38	1.3	2	1.95	6.4	55	20	87	12.4	0	0	1	0.1
景德镇	50.95	117.21	29.2906	200	2000	17.1	78	1763.5	24	2.3	19	32	49	clay (light)	1.24	1.27	4	1.19	6.2	38	24	91	22.7	0	0	1	0.1
双流县	51.2	103.923	30.5799	501	1197.6	16.2	82	921.6	19	1.6	14	47	39	silty clay loam	1.26	1.28	4	0.8	8.1	54	23	100	34.9	11.3	0	3	0.2
佛山市	51.23	113.116	23.0348	2.3	1542.4	21.7	68.78	1358.7	15.4	2.2	29	50	21	silt loam	1.38	1.41	10	1.12	7.8	34	11	100	24.1	9.3	0	1	0.3
成都	51.74	104.035	30.7141	506.1	1239	16.2	82	997.6	20.4	1.5	29	50	21	silt loam	1.38	1.41	10	1.12	7.8	34	11	100	24.1	9.3	0	1	0.3
广州	52.02	113.226	23.1832	6.3	1906	21.8	79	1694.1	15.1	2	39	40	21	loam	1.4	1.36	4	0.86	7.2	63	16	91	16.9	0.5	0	2	0.1
垫江县	52.1	107.356	30.3237	424	1030	17	80	1160.1	21.9	0.8	44	35	21	loam	1.41	1.37	14	0.75	8	45	17	100	26.8	15	0	2	0.2
北京	52.32	116.068	39.8919	31.3	2763.7	12.3	60	571.9	30.8	2.5	80	11	9	loamy sand	1.6	1.44	4	0.63	6.5	54	6	83	6.1	0.1	0.1	2	0.1
保山市	53.2	99.1669	25.1124	1670	2300	15.5	72	966.5	12.8	1.9	29	50	21	silt loam	1.38	1.41	10	1.12	7.8	34	11	100	24.1	9.3	0	1	0.3
上海	53.24	121.39	31.6276	2.8	1904.5	15.3	80	1007.3	24.7	3.9	79	15	6	loamy sand	1.66	1.4	10	0.41	8.3	109	6	100	11	9.1	0	4	0.4
天津	53.28	117.35	38.9255	3.3	2724.4	12.2	63	569.9	30.4	3	34	48	18	loam	1.41	1.39	15	0.6	8	68	14	100	19.8	11.7	0.2	3	0.7
北京	53.52	116.068	39.8919	31.3	2763.7	12.3	60	571.9	30.8	2.5	80	11	9	loamy sand	1.6	1.44	4	0.63	6.5	54	6	83	6.1	0.1	0.1	2	0.1
南昌	53.77	115.893	28.6524	46.9	1903.9	17.4	77	1550	23.8	2.7	29	50	21	silt loam	1.38	1.41	10	1.12	7.8	34	11	100	24.1	9.3	0	1	0.3
佛山市	54.21	113.116	23.0348	2.3	1542.4	21.7	68.78	1358.7	15.4	2.2	29	50	21	silt loam	1.38	1.41	10	1.12	7.8	34	11	100	24.1	9.3	0	1	0.3
佳木斯市	55.1	130.365	46.8092	200	2500	2.1	60	645	44	3.7	35	42	23	loam	1.38	1.38	3	1.26	5.7	51	16	84	13.8	0	0	2	0.1
青川县	55.14	105.231	32.5824	1153	1337.6	13.7	80.5	1021	21.1	1	82	8	10	loamy sand	1.59	1.43	4	0.4	6.5	48	6	89	5.9	0	0	2	0.1
北京	55.31	116.068	39.8919	31.3	2763.7	12.3	60	571.9	30.8	2.5	80	11	9	loamy sand	1.6	1.44	4	0.63	6.5	54	6	83	6.1	0.1	0.1	2	0.1
南京	55.81	101.784	36.6089	22.952	2762	6.1	55	343.1	23.9	1.9	38	39	23	loam	1.38	1.3	2	1.95	6.4	55	20	87	12.4	0	0	1	0.1
上海	55.87	121.39	31.6276	2.8	1904.5	15.3	80	1007.3	24.7	3.9	79	15	6	loamy sand	1.66	1.4	10	0.41	8.3	109	6	100	11	9.1	0	4	0.4
上海	56.17	121.39	31.6276	2.8	1904.5	15.3	80	1007.3	24.7	3.9	79	15	6	loamy sand	1.66	1.4	10	0.41	8.3	109	6	100	11	9.1	0	4	0.4
徐州市	57.46	117.188	34.2696	41.2	2333.3	14	68	831.7	27.7	2.9	39	40	21	loam	1.4	1.36	4	0.86	7.2	63	16	91	16.9	0.5	0	2	0.1
梧州市	57.5	111.309	23.4869	114.8	1721.1	21	78	1450.9	22	1.8	55	20	25	sandy clay loam	1.4	1.4	28	0.98	5.2	13	6	51	2.8	0	0	3	0.1
新乡市	58.12	113.868	35.3099	96	2511	14	67	606.7	27.8	2.8	34	48	18	loam	1.41	1.39	15	0.6	8	68	14	100	19.8	11.7	0.2	3	0.7
南京	58.36	101.784	36.6089	22.952	2762	6.1	55	343.1	23.9	1.9	38	39	23	loam	1.38	1.3	2	1.95	6.4	55	20	87	12.4	0	0	1	0.1
延安市	58.8	109.47	36.5918	958.5	2448.6	9.9	60	507.7	28.6	1.5	34	48	18	loam	1.41	1.39	15	0.6	8	68	14	100	19.8	11.7	0.2	3	0.7
乌鲁木齐	58.87	87.5761	43.7818	935	2451.2	6.9	59	286.3	40.9	2.6	45	29	26	loam	1.38	1.44	10	0.58	8.1	52	17	100	18.1	9.9	0.1	9	0.5
东莞市	59.5	113.75	23.0466	90	2100	22.1	78	1735	12.6	2.1	29	50	21	silt loam	1.38	1.41	10	1.12	7.8	34	11	100	24.1	9.3	0	1	0.3
秦皇岛市	59.78	119.596	39.9258	10	2810	10.1	60	755.9	30.8	3.5	34	48	18	loam	1.41	1.39	15	0.6	8	68	14	100	19.8	11.7	0.2	3	0.7
牡丹江市	61.8	129.596	44.5806	700	2520	3.9	64	550	40.1	2.5	37	45	18	loam	1.42	1.4	9	0.82	6	53	13	75	11.7	0	0	0	0.1
郑州	62.1	113.651	34.7461	100	2352.2	14.3	67	632.4	26.9	2.8	34	48	18	loam	1.41	1.39	15	0.6	8	68	14	100	19.8	11.7	0.2	3	0.7
睢宁县	65.4	117.944	33.8991	22	2393	14	90	910	27.2	2.9	79	15	6	loamy sand	1.66	1.4	10	0.41	8.3	109	6	100	11	9.1	0	4	0.4
响水县	72.11	119.565	34.2003	5.5	2587.3	13.6	74	895.3	26.7	3.25	14	39	47	clay (light)	1.23	1.41	4	0.97	8	51	28	100	22.3	13.3	0	2	1
